# Supplementary material for: Nationwide claims database analysis of treatment patterns, costs and survival of Japanese patients with diffuse large B-cell lymphoma
Source: PLoS One. 2020 Aug 18;15(8):e0237509. doi: 10.1371/journal.pone.0237509 (PMC7444590; doi:10.1371/journal.pone.0237509)
Supplement: S1 Table — aEach comorbidity was evaluated at 12 months prior to treatment initiation; because the cohort by definition required a DLBCL diagnosis on or prior to treatment initiation, nearly all patients had claim for cancer at baseline. bThe total number of patients and hospitals that are included per region on their 1L treatment in regional from Northern to Southern district of Japan. (XLSX) [file pone.0237509.s001.xlsx]

## Sheet: Supplementary Table 1
	Supplementary Table 1. Additional baseline characteristics for the patient cohort
		DLBCL
		n	%
	Year of index date
	2008	1	0
	2009	6	0.001
	2010	38	0.005
	2011	54	0.008
	2012	274	0.039
	2013	1051	0.151
	2014	1718	0.247
	2015	1771	0.254
	2016	1440	0.207
	2017	612	0.088
	Comorbidities
	Congestive heart failure	1072	0.154
	Dementia	127	0.018
	Chronic pulmonary disease	1008	0.145
	Rheumatologic disease	256	0.037
	Mild liver disease	1295	0.186
	Diabetes with chronic complications	199	0.029
	Hemiplegia or paraplegia	81	0.012
	Renal disease	265	0.038
	Any malignancy, including lymphoma and leukemiaa	6865	98.6%
	Moderate or severe liver disease	42	0.006
	HIV	13	0.2%
	Metastatic tumor	860	0.124
	Age among patients with metastatic solid tumor
	0-17	2	0.00232558
	18-39	21	0.0244186
	40-44	13	0.0151163
	45-49	21	0.0244186
	50-54	37	0.0430233
	55-59	56	0.0651163
	60-64	99	0.115116
	65-69	136	0.15814
	70-74	151	0.175581
	75-79	153	0.177907
	80+	171	0.198837
	The number of patients (hospitals) per regionb	Number of patients	(Number of hospitals)
	Hokkaido	174	7
	Tohoku	846	18
	Kanto	1804	42
	Chubu	1604	34
	Kinki	737	24
	Chugoku	574	18
	Shikoku	284	7
	Kyushu/Okinawa	942	30
	aEach comorbidity was evaluated at 12 months prior to treatment initiation; because the cohort by definition required a DLBCL diagnosis on or prior to treatment initiation, nearly all patients had claim for cancer at baseline
	bThe total number of patients and hospitals that are included per region on their 1L treatment in regional from Northern to Southern district of Japan.
