# Supplementary material for: Nationwide claims database analysis of treatment patterns, costs and survival of Japanese patients with diffuse large B-cell lymphoma
Source: PLoS One. 2020 Aug 18;15(8):e0237509. doi: 10.1371/journal.pone.0237509 (PMC7444590; doi:10.1371/journal.pone.0237509)
Supplement: S2 Table — Mono: monotherapy; NOS: not otherwise specified; R: rituximab; R-CHOP: rituximab plus cyclophosphamide, doxorubicin, vincristine, and prednisone/prednisolone; R-CVP: rituximab plus cyclophosphamide, vincristine, and prednisone. (XLSX) [file pone.0237509.s002.xlsx]

## Sheet: Supplementary Table 2
	Supplemenatry Table 2. First line treatment regimen stratified by age group
	Regimen	<66 years (N=2,138)		66-70 years (N=1,068)		71-75 years (N=1,162)		76-80 years (N=1,236)		>80 years (N=1,361)
		N	%	N	%	N	%	N	%	N	%
	R-CHOP	1356	0.634238	602	0.56367	562	0.483649	473	0.382686	350	0.257164
	R-CVP	107	0.0500468	129	0.120787	222	0.19105	303	0.245146	399	0.293167
	R-benda	7	0.00327409	5	0.00468165	4	0.00344234	6	0.00485437	8	0.00587803
	R+other chemo	278	0.130028	123	0.115169	167	0.143718	185	0.149676	202	0.14842
	R-mono	10	0.00467727	5	0.00468165	8	0.00688468	8	0.00647249	22	0.0161646
	Chemo without R	263	0.123012	138	0.129213	127	0.109294	145	0.117314	164	0.1205
	Immuno/Targeted therapy without R	9	0.00420954	2	0.00187266	5	0.00430293	9	0.00728155	7	0.00514328
	NOS	108	0.0505145	64	0.0599251	67	0.0576592	107	0.0865696	209	0.153564
	Mono: monotherapy; NOS: not otherwise specified; R: rituximab; R-CHOP: rituximab plus cyclophosphamide, doxorubicin, vincristine, and prednisone/prednisolone; R-CVP: rituximab plus cyclophosphamide, vincristine, and prednisone
