# Supplementary material for: Nationwide claims database analysis of treatment patterns, costs and survival of Japanese patients with diffuse large B-cell lymphoma
Source: PLoS One. 2020 Aug 18;15(8):e0237509. doi: 10.1371/journal.pone.0237509 (PMC7444590; doi:10.1371/journal.pone.0237509)
Supplement: S3 Table — 1L: first-line; 2L: second-line; 3L: third-line; Dex: dexamethasone; DLBCL: diffuse large B-cell lymphoma; ER: emergency room; ICU: intensive care unit; LOS: length of stay; Mono: monotherapy; NOS: not otherwise specified; R: rituximab; R-CHOP: rituximab plus cyclophosphamide, doxorubicin, vincristine, and prednisone/prednisolone; R-CVP: rituximab plus cyclophosphamide, vincristine, and prednisone; SD: standard deviation. aImmunotherapy, targeted therapy, or hormone therapy. (XLSX) [file pone.0237509.s003.xlsx]

## Sheet: Supplementary Table 3
	Supplementary Table 3. Healthcare resource utilization during the follow-up period.
	Mean (n, SD)	All Regimens	R-CHOP	R-CVP	R + Bendamustine	R + Other Chemotherapy or Dexamethasone	R Mono	Chemotherapy without R	Other therapya without R	NOS	P-value
	Hospitalizations	4.1 (6821, 3.6)	4.0 (3322, 3.5)	4.7 (1153, 3.9)	3.0 (30, 2.5)	4.7 (944, 3.5)	4.2 (46, 3.6)	4.3 (821, 4.0)	3.4 (21, 2.1)	2.4 (484, 2.4)	<0.0001
	Hospitalizations during 1L treatment	2.8 (6778, 2.2)	2.9 (3318, 2.3)	3.4 (1151, 2.4)	2.2 (30, 1.7)	2.9 (939, 2.2)	2.5 (42, 2.0)	2.1 (812, 1.8)	2.1 (18, 1.3)	1.6 (468, 1.0)	<0.0001
	Hospitalizations during 2L	2.4 (2940, 1.7)	3.2 (371, 2.1)	3.2 (190, 2.1)	2.5 (50, 1.9)	2.6 (907, 1.7)	2.2 (39, 2.1)	2.0 (863, 1.4)	1.5 (56, 1.5)	1.6 (464, 1.1)	<0.0001
	Hospitalizations during 3L	2.1 (1576, 1.5)	3.1 (109, 1.9)	2.9 (35, 2.0)	2.2 (35, 1.9)	2.5 (506, 1.6)	1.6 (25, 0.9)	1.9 (604, 1.2)	1.2 (33, 0.5)	1.5 (229, 1.0)	<0.0001
	LOS in daysb	102.2 (6821, 96.4)	95.0 (3322, 94.1)	109.0 (1153, 91.4)	76.8 (30, 90.6)	124.0 (944, 98.1)	69.8 (46, 70.8)	125.0 (821, 111.6)	67.8 (21, 55.1)	60.2 (484, 73.0)	<0.0001
	LOS in days during 1L treatment	58.3 (6778, 53.6)	58.5 (3318, 54.1)	68.6 (1151, 52.0)	42.2 (30, 47.6)	66.5 (939, 49.8)	23.3 (42, 34.4)	52.3 (812, 60.2)	37.8 (18, 46.3)	30.7 (468, 36.5)	<0.0001
	LOS in days during 2L	50.2 (2940, 45.8)	65.7 (371, 54.9)	63.9 (190, 45.6)	43.3 (50, 36.5)	59.9 (907, 46.2)	35.5 (39, 58.0)	44.6 (863, 40.4)	28.3 (56, 42.1)	28.2 (464, 33.7)	0.204351
	LOS in days during 3L	45.0 (1576, 39.8)	60.4 (109, 42.8)	70.3 (35, 50.9)	43.9 (35, 32.4)	52.0 (506, 43.8)	21.5 (25, 20.2)	43.3 (604, 35.0)	23.6 (33, 24.1)	28.8 (229, 34.8)	0.0045775
	Outpatient visits	42.9 (6363, 34.0)	44.8 (3234, 31.1)	40.2 (1093, 29.7)	41.7 (28, 40.5)	44.8 (888, 42.1)	36.3 (52, 27.2)	41.4 (666, 39.9)	37.9 (32, 24.2)	33.8 (370, 35.0)	<0.0001
	ICU admissions	1.1 (235, 0.2)	1.1 (100, 0.3)	1.1 (28, 0.3)	NA	1.0 (37, 0.2)	1.0 (1, NA)	1.0 (41, 0.2)	NA	1.0 (28, 0.0)	0.708113
	ER visits	2.4 (263, 4.4)	2.5 (98, 6.0)	2.5 (57, 4.1)	NA	2.0 (45, 2.0)	2.0 (2, 1.4)	2.4 (29, 2.0)	2.7 (3, 2.1)	2.3 (29, 2.6)	0.99782
	Stem cell transplants	1.0 (284, 0.2)	1.0 (140, 0.2)	1.0 (2, 0.0)	NA	1.0 (86, 0.2)	1.0 (2, 0.0)	1.0 (47, 0.2)	NA	1.0 (7, 0.0)	0.990116
	Radiation therapy procedures	20.5 (1518, 10.7)	20.3 (765, 9.9)	21.3 (248, 12.5)	19.2 (6, 3.8)	21.2 (223, 11.3)	10.8 (4, 6.9)	20.5 (197, 10.1)	31.2 (6, 21.3)	17.3 (69, 9.2)	0.0102986
	Treatment duration in daysc	364.3 (6965, 438.2)	350.1 (3343, 430.4)	370.8 (1160, 427.1)	453.5 (30, 436.2)	406.4 (955, 445.1)	468.2 (53, 435.6)	386.6 (837, 446.5)	614.8 (32, 454.2)	301.6555, (467.6)	<0.0001
	Number of lines of therapy	2.1 (6965, 1.9)	1.9 (3343, 1.4)	2.0 (1160, 1.6)	1.9 (30, 1.0)	2.5 (955, 1.9)	2.5 (53, 2.1)	2.9 (837, 3.0)	3.4 (32, 5.4)	1.7 (555, 1.4)	<0.0001
	1L: first-line; 2L: second-line; 3L: third-line; Dex: dexamethasone; DLBCL: diffuse large B-cell lymphoma; ER: emergency room; ICU: intensive care unit; LOS: length of stay; Mono: monotherapy; NOS: not otherwise specified; R: rituximab; R-CHOP: rituximab plus cyclophosphamide, doxorubicin, vincristine, and prednisone/prednisolone; R-CVP: rituximab plus cyclophosphamide, vincristine, and prednison…
	aImmunotherapy, targeted therapy or hormone therapy.
