# Supplementary material for: Nationwide claims database analysis of treatment patterns, costs and survival of Japanese patients with diffuse large B-cell lymphoma
Source: PLoS One. 2020 Aug 18;15(8):e0237509. doi: 10.1371/journal.pone.0237509 (PMC7444590; doi:10.1371/journal.pone.0237509)
Supplement: S4 Table — 1L: first-line; 2L: second-line; 3L: third-line; Dex: dexamethasone; DLBCL: diffuse large B-cell lymphoma; ER: emergency room; ICU: intensive care unit; LOS: length of stay; Mono: monotherapy; NOS: not otherwise specified; R: rituximab; R-CHOP: rituximab plus cyclophosphamide, doxorubicin, vincristine, and prednisone/prednisolone; R-CVP: rituximab plus cyclophosphamide, vincristine, and prednisone (XLSX) [file pone.0237509.s004.xlsx]

## Sheet: Supplementary Table 1
	Supplementary Table 1. Additional baseline characteristics for the patient cohort
		DLBCL
		n	%
	Year of index date
	2008	1	0
	2009	6	0.001
	2010	38	0.005
	2011	54	0.008
	2012	274	0.039
	2013	1051	0.151
	2014	1718	0.247
	2015	1771	0.254
	2016	1440	0.207
	2017	612	0.088
	Comorbidities
	Congestive heart failure	1072	0.154
	Dementia	127	0.018
	Chronic pulmonary disease	1008	0.145
	Rheumatologic disease	256	0.037
	Mild liver disease	1295	0.186
	Diabetes with chronic complications	199	0.029
	Hemiplegia or paraplegia	81	0.012
	Renal disease	265	0.038
	Any malignancy, including lymphoma and leukemiaa	6865	98.6%
	Moderate or severe liver disease	42	0.006
	HIV	13	0.2%
	Metastatic tumor	860	0.124
	Age among patients with metastatic solid tumor
	0-17	2	0.00232558
	18-39	21	0.0244186
	40-44	13	0.0151163
	45-49	21	0.0244186
	50-54	37	0.0430233
	55-59	56	0.0651163
	60-64	99	0.115116
	65-69	136	0.15814
	70-74	151	0.175581
	75-79	153	0.177907
	80+	171	0.198837
	The number of patients (hospitals) per regionb	Number of patients	(Number of hospitals)
	Hokkaido	174	7
	Tohoku	846	18
	Kanto	1804	42
	Chubu	1604	34
	Kinki	737	24
	Chugoku	574	18
	Shikoku	284	7
	Kyushu/Okinawa	942	30
	aEach comorbidity was evaluated at 12 months prior to treatment initiation; because the cohort by definition required a DLBCL diagnosis on or prior to treatment initiation, nearly all patients had claim for cancer at baseline
	bThe total number of patients and hospitals that are included per region on their 1L treatment in regional from Northern to Southern district of Japan.

## Sheet: Supplementary Table 2
	Supplemenatry Table 2. First line treatment regimen stratified by age group
	Regimen	<66 years (N=2,138)		66-70 years (N=1,068)		71-75 years (N=1,162)		76-80 years (N=1,236)		>80 years (N=1,361)
		N	%	N	%	N	%	N	%	N	%
	R-CHOP	1356	0.634238	602	0.56367	562	0.483649	473	0.382686	350	0.257164
	R-CVP	107	0.0500468	129	0.120787	222	0.19105	303	0.245146	399	0.293167
	R-benda	7	0.00327409	5	0.00468165	4	0.00344234	6	0.00485437	8	0.00587803
	R+other chemo	278	0.130028	123	0.115169	167	0.143718	185	0.149676	202	0.14842
	R-mono	10	0.00467727	5	0.00468165	8	0.00688468	8	0.00647249	22	0.0161646
	Chemo without R	263	0.123012	138	0.129213	127	0.109294	145	0.117314	164	0.1205
	Immuno/Targeted therapy without R	9	0.00420954	2	0.00187266	5	0.00430293	9	0.00728155	7	0.00514328
	NOS	108	0.0505145	64	0.0599251	67	0.0576592	107	0.0865696	209	0.153564
	Mono: monotherapy; NOS: not otherwise specified; R: rituximab; R-CHOP: rituximab plus cyclophosphamide, doxorubicin, vincristine, and prednisone/prednisolone; R-CVP: rituximab plus cyclophosphamide, vincristine, and prednisone

## Sheet: Supplementary Table 4
	Supplementary Table 4. Direct costs in USD during the follow-up period.
	Mean (n, SD)	All Regimens	R-CHOP	R-CVP	R + Bendamustine	R + other Chemotherapy or Dexamethasone	R Mono	Chemotherapy without R	Other therapya without R	NOS	P-value
	All costs	64180.43 (6965, 52945.20)	61882.95 (3343, 45464.21)	63932.81 (1160, 43756.79)	61616.95 (30, 33021.24)	83180.75 (955, 60951.93)	52099.13 (53, 42409.48)	74597.71 (837, 73320.21)	56946.06 (32, 67620.95)	31841.40 (555, 43447.18)	<0.0001
	All costs during 1L treatment	37205.00 (6965, 24007.01)	40639.35 (3343, 21868.11)	42172.25 (1160, 20628.76)	42133.03 (30, 23052.26)	43463.27 (955, 25765.17)	22343.44 (53, 13293.83)	25587.94 (837, 26175.21)	26625.98 (32, 31294.53)	14650.31 (555, 16144.48)	<0.0001
	All costs during 2L	26248.37 (3404, 27116.15)	35214.24 (425, 23135.98)	35406.26 (200, 22346.65)	35813.13 (51, 17808.08)	35059.51 (934, 25357.23)	18829.43 (89, 27650.93)	21686.64 (947, 25512.56)	25274.03 (90, 68240.88)	12338.85 (668, 16452.68)	<0.0001
	All costs during 3L	23353.53 (1832, 21573.15)	31818.48 (115, 19765.06)	40130.96 (38, 28703.42)	27823.33 (39, 14677.51)	31194.69 (516, 21386.28)	14228.57 (54, 11434.71)	21932.10 (652, 19809.27)	19031.63 (63, 28661.03)	11692.75 (355, 17896.22)	0.0305449
	Inpatient costs	47903.08 (6821, 47497.30)	43448.88 (3322, 44320.16)	48408.84 (1153, 41886.31)	39052.96 (30, 37490.62)	65155.09 (944, 54394.76)	34682.09 (46, 38400.19)	58843.32 (821, 56299.53)	31437.72 (21, 24222.22)	27583.46 (484, 37298.18)	<0.0001
	ICU costs	3440.91 (235, 3651.12)	3927.35 (100, 3924.65)	4155.77 (28, 3897.00)	NA	1833.02 (37, 1927.85)	861.18 (.1, )	3510.90 (41, 3735.65)	NA	3103.08 (28, 3594.08)	0.00121233
	Outpatient costs	47903.08 (6821, 47497.30)	43448.88 (3322, 44320.16)	48408.84 (1153, 41886.31)	39052.96 (30, 37490.62)	65155.09 (944, 54394.76)	34682.09 (46, 38400.19)	58843.32 (821, 56299.53)	31437.72 (21, 24222.22)	27583.46 (484, 37298.18)	<0.0001
	Cancer treatment costs	17213.18 (6965, 15536.03)	19378.56 (3343, 11441.42)	17260.38 (1160, 13482.31)	27765.89 (30, 16686.01)	18951.65 (955, 11814.18)	19635.99 (53, 13885.13)	14464.90 (837, 26946.49)	26049.96 (32, 48510.21)	3913.58 (555, 11422.83)	<0.0001
	Other pharmacy costs	13923.94 (6964, 21354.16)	11430.20 (3343, 16102.55)	13348.52 (1160, 14960.33)	10453.86 (30, 13403.28)	22028.53 (955, 27828.34)	8716.43 (53, 16666.91)	20059.47 (837, 33790.01)	12949.18 (31, 17824.64)	7688.07 (555, 18414.64)	<0.0001
	Cost of stem cell transplants	3108.53 (284, 1164.98)	2950.47 (140, 723.96)	2637.38 (2, 113.09)	NA	3079.46 (86, 1148.97)	3201.57 (2, 270.85)	3599.91 (47, 1922.47)	NA	3435.74 (7, 1460.29)	0.00107261
	Cost of radiation therapy procedures	3150.56 (1518, 2060.02)	3023.44 (765, 1797.36)	3180.33 (248, 2234.83)	2396.73 (6, 303.70)	3508.63 (223, 2703.59)	2905.88 (4, 1945.03)	3278.68 (197, 1820.20)	3011.85 (6, 2256.56)	3021.74 (69, 2355.43)	0.0489022
	1L: first-line; 2L: second-line; 3L: third-line; Dex: dexamethasone; DLBCL: diffuse large B-cell lymphoma; ER: emergency room; ICU: intensive care unit; LOS: length of stay; Mono: monotherapy; NOS: not otherwise specified; R: rituximab; R-CHOP: rituximab plus cyclophosphamide, doxorubicin, vincristine, and prednisone/prednisolone; R-CVP: rituximab plus cyclophosphamide, vincristine, and prednison…
	aImmunotherapy, targeted therapy, or hormone therapy.
